# Supplementary material for: Antibacterial Activity of Ocimum tenuiflorum against Drug Resistant Bacteria Isolated from Raw Beef
Source: J Microbiol Biotechnol. 2025 Mar 26;35:e2409028. doi: 10.4014/jmb.2409.09028 (PMC11985415; doi:10.4014/jmb.2409.09028)
Supplement: Supplementary file 1 [file jmb-35-e2409028-supple.xlsx]

## Sheet: Sheet1
Table S1: Antibiotics used in this study along with their concentration, chemical classification and established mode of action.						Table S2: List of 16 standard compounds used in HPLC detection				Table S3. Gram staining, colony morphology and biochemical test results of 30 bacterial isolates. ‘+’ indicates positive result and ‘-’indicates negative result, P= pink, and Y=Yellow. Color shades of cells represent similar characteristics of iasolates																			Table S4: MDR profile of 30 bacterial isolates obtained from raw meat samples against nine commercial antibiotics. The table presents the zone diameters (in mm) of three replicates along with the corresponding average values. The red color indicates resistance properties.
Name of Antibiotics	Antibiotic class	Concentration (μg/disk)	Mode of action			SL No.	Name of standard compounds	Source		Isolate No.	Morphological Tests							Biochemical Tests											Sample number	Doxycycline				Amoxicillin				Cefalexin				Erythromycin				Tetracycline
Doxycycline	Tetracycline	30	Inhibiting bacterial protein synthesis			1	Gallic acid	Sigma–Aldrich (St. Louis, MO, USA)			Gram Staining	Elevation	Texture	Colony shape	Margin	Colour	Shape	Oxidase	Catalase	MR	VP	Indole	Citrate	Nitrate	MacConkey	Gelatine				R1	R2	R3	AVG	R1	R2	R3	AVG	R1	R2	R3	AVG	R1	R2	R3	AVG	R1	R2	R3	AVG
Tetracycline		30				2	3,4-Dihydroxybenzoic acid																						M1	15	17	21	17.6667	0	0	0	0	0	0	0	0	13	13	17	14.3333	26	25	25	25.3333
Erythromycin	Macrolides	15				3	Catechin hydrate			M1	-	Convex	Moist	Round	Entire	Creamy white	Rod	+	+	-	-	-	+	+	P	-			M2	16	15	15	15.3333	0	0	0	0	0	0	0	0	0	0	0	0	27	26	26	26.3333
Amoxicillin	β-Lactams	10	Inhibition of bacterial cell wall synthesis			4	Catechol			M2	-	Convex	Moist	Round	Entire	Opaque	Rod	+	+	-	-	-	+	+	Y	-			M3	14	16	23	17.6667	0	0	0	0	12	12	15	13	0	0	0	0	21	23	22	22
Cefalexin		15				5	(-) Epicatechin			M3	-	Convex	Moist	Round	Entire	Creamy white	Rod	+	+	-	-	-	+	+	P	-			M4	12	14	22	16	0	0	0	0	0	0	0	0	14	16	15	15	10	16	11	12.3333
Flucloxacillin		15				6	Caffeic acid			M4	-	Convex	Translucent	Round	Entire	White	Rod	+	+	-	-	-	-	-	No growth	+			M5	0	0	20	6.66667	0	0	0	0	0	0	0	0	8	15	11	11.3333	0	0	0	0
Nitrofurantoin	Nitrofurans	300	Inhibiting bacterial metabolism and damaging bacterial DNA			7	Vanillic acid			M5	-	Convex	Moist	Round	Entire	Creamy white	Rod	+	+	-	-	-	+	+	P				M6	22	25	19	22	0	0	0	0	0	0	0	0	0	0	0	0	30	30	31	30.3333
Clindamycin	Lincosamide	10	Inhibiting bacterial protein synthesis			8	Syringic acid			M6	-	Convex	Translucent	Round	Entire	White	Rod	+	+	-	-	-	-	+	Y	-			M7	25	22	23	23.3333	0	0	0	0	0	0	0	0	20	22	19	20.3333	30	27	29	28.6667
Coliflox	Fluoroquinolone	30	Inhibiting bacterial DNA synthesis			9	Rutin hydrate			M7	-	Convex	Translucent	Round	Entire	White	Rod	+	+	-	-	-	-	+	Y	-			M8	21	23	27	23.6667	0	0	0	0	0	0	0	0	0	0	0	0	0	0	0	0
						10	p-Coumaric acid			M8	-	Convex	Translucent	Round	Entire	White	Rod	+	+	-	-	-	-	+	Y	-			M9	25	20	24	23	23	23	21	22.3333	20	20	19	19.6667	20	18	21	19.6667	35	33	34	34
						11	trans-Ferulic acid			M9	+	Flat	Moist	Round	Curled	Opaque white	Rod	-	+	-	-	-	-	+	No growth	-			M10	25	20	23	22.6667	0	0	0	0	0	0	0	0	20	22	22	21.3333	28	26	27	27
						12	Rosmarinic acid			M10	-	Convex	Translucent	Round	Entire	Translucent	Rod	+	+	-	-	-	-	+	Y	-			M11	15	21	20	18.6667	0	0	0	0	10	10	19	13	17	21	23	20.3333	15	20	16	17
						13	Myricetin			M11	-	Convex	Moist	Round	Entire	Creamy white	Rod	+	+	-	-	-	+	+	P	-			M12	15	16	19	16.6667	0	0	0	0	12	12	16	13.3333	0	0	0	0	23	15	23	20.3333
						14	Quercetin			M12	-	Convex	Translucent	Round	Irregular	Pele white	Rod	+	+	-	-	+	+	+	Y	-			M13	20	23	18	20.3333	0	0	0	0	0	0	0	0	12	21	16	16.3333	25	16	25	22
						15	trans-Cinnamic acid			M13	-	Convex	Translucent	Round	Irregular	Pele white	Rod	+	+	+	-	+	+	+	Y	-			M14	13	15	23	17	0	0	0	0	0	0	0	0	14	17	18	16.3333	32	19	31	27.3333
						16	Kaempferol			M14	-	Convex	Translucent	Round	Irregular	Pele white	Rod	+	+	-	-	+	+	+	Y	-			M15	15	20	26	20.3333	0	0	0	0	0	0	0	0	20	19	21	20	30	32	31	31
										M15	-	Convex	Translucent	Round	Irregular	Pele white	Rod	+	+	-	-	+	+	+	Y	-			M16	13	21	28	20.6667	0	0	0	0	0	0	0	0	22	22	25	23	28	26	27	27
										M16	-	Convex	Moist	Round	Entire	Cream	Rod	+	+	-	-	-	-	+	Y	-			M17	0	0	0	0	0	0	0	0	0	0	0	0	0	0	0	0	0	0	0	0
										M17	-	Convex	Moist	Round	Entire	White	Rod	+	+	-	-	-	-	+	No growth	+			M18	0	0	0	0	0	0	0	0	0	0	0	0	0	0	0	0	0	0	0	0
										M18	-	Flat	Moist	Round	Entire	Opaque	Rod	+	+	+	-	+	-	+	Y	-			M19	22	15	23	20	0	0	0	0	0	0	0	0	0	0	0	0	27	30	26	27.6667
										M19	-	Convex	Moist	Round	Entire	Cream	Rod	+	+	-	-	-	-	+	Y	-			M20	18	15	20	17.6667	0	0	0	0	0	0	0	0	0	0	0	0	30	27	29	28.6667
										M20	-	Convex	Moist	Round	Entire	Opaque	Rod	+	+	+	-	+	-	+	Y	-			M21	20	19	18	19	0	0	0	0	0	0	0	0	26	14	23	21	25	34	24	27.6667
										M21	-	Convex	Translucent	Round	Irregular	Pele white	Rod	+	+	+	-	-	+	+	P	-			M22	23	23	21	22.3333	0	0	0	0	0	0	0	0	0	0	0	0	32	26	30	29.3333
										M22	-	Convex	Moist	Round	Entire	Opaque	Rod	+	+	-	-	-	+	+	Y	-			M23	19	14	22	18.3333	24	25	25	24.6667	0	0	0	0	20	24	22	22	28	19	27	24.6667
										M23	+	Flat	Moist	Round	Curled	Cream	Rod	+	+	+	-	+	-	-	P	+			M24	0	0	0	0	0	0	0	0	0	0	0	0	18	20	16	18	0	0	0	0
										M24	-	Flat	Moist	Round	Entire	Opaque	Rod	+	+	-	-	+	+	+	P	-			M25	22	25	29	25.3333	0	0	0	0	0	0	0	0	23	21	21	21.6667	24	21	26	23.6667
										M25	-	Convex	Translucent	Round	Irregular	Pele white	Rod	+	+	+	-	-	+	+	Y	-			M26	23	23	25	23.6667	0	0	0	0	0	0	0	0	19	23	20	20.6667	0	0	0	0
										M26	-	Convex	Moist	Round	Entire	Opaque	Rod	+	+	-	-	-	+	+	Y	-			M27	14	17	21	17.3333	0	0	0	0	0	0	0	0	0	0	0	0	27	27	17	23.6667
										M27	-	Convex	Moist	Round	Entire	Creamy white	Rod	+	+	-	-	-	+	+	P	-			M28	17	15	16	16	0	0	0	0	0	0	0	0	0	0	0	0	33	23	18	24.6667
										M28	-	Convex	Moist	Round	Entire	Creamy white	Rod	+	+	-	-	-	+	+	P	-			M29	11	13	14	12.6667	0	0	0	0	0	0	0	0	0	0	0	0	21	27	25	24.3333
										M29	-	Convex	Moist	Round	Entire	Creamy white	Rod	+	+	-	-	-	+	+	P	-			M30	19	19	20	19.3333	0	0	0	0	0	0	0	0	0	0	0	0	23	25	22	23.3333
										M30	-	Convex	Moist	Round	Entire	Opaque	Rod	+	+	-	-	-	+	+	Y	-
[truncated: 17 more columns]
